# Supplementary material for: Inhibition of Rice Stripe Virus Accumulation by Polyubiquitin-C in Laodelphax striatellus
Source: Insects. 2024 Feb 22;15(3):149. doi: 10.3390/insects15030149 (PMC10971706; doi:10.3390/insects15030149)
Supplement: Supplementary file 1 [file insects-15-00149-s001.zip]

Archive with 3 entries (3 files):
- Figure S1. original western blot-1.jpg
- Figure S2. original western blot-2.jpg
- Supplementary Table S1.pdf
